# Supplementary material for: Autism Spectrum Disorder Induced Pluripotent Stem Cells Display Dysregulated Calcium Signaling During Neural Differentiation
Source: Cells. 2025 Sep 8;14(17):1402. doi: 10.3390/cells14171402 (PMC12428247; doi:10.3390/cells14171402)
Supplement: Supplementary file 1 [file cells-14-01402-s001.zip]

Archive with 8 entries (8 files):
- cells-3827133-supplementary-Tables.pdf
- Figure S1.TIF
- Figure S2.TIF
- Figure S3.TIF
- Figure S4.TIF
- Figure S5.TIF
- Figure S6.pdf
- Figure S7.pdf
